# Supplementary material for: Oxygen Saturation in Hospitalized COVID-19 Patients and Its Relation to Colchicine Treatment: A Retrospective Cohort Study with an Updated Systematic Review
Source: Medicina (Kaunas). 2023 May 12;59(5):934. doi: 10.3390/medicina59050934 (PMC10223566; doi:10.3390/medicina59050934)
Supplement: Supplementary file 1 [file medicina-59-00934-s001.zip]

Archive with 1 entries (1 files):
- medicina-2365494-supplementary.pdf
